# Supplementary material for: Potent but transient immunosuppression of T-cells is a general feature of CD71+ erythroid cells
Source: Commun Biol. 2021 Dec 10;4:1384. doi: 10.1038/s42003-021-02914-4 (PMC8664950; doi:10.1038/s42003-021-02914-4)
Supplement: Supplementary file 4 — Supplementary Data 1 [file 42003_2021_2914_MOESM4_ESM.xlsx]

## Sheet: Arkusz1
Patient	SEX	AGE	WBC	RBC	HGB	HCT	MCV	MCH	RDW-CV	%CECs	CECs count (x 103)
H1	F	43	6.72	4.88	13.7	40.7	83.4	28.1	14.3	0.079	2.176
H2	F	61	6.35	4.9	14.1	41	83.7	28.8	13.4	0.13	4.114
H3	M	75	8.86	5.56	15.2	48.4	87.1	27.3	14.6	0.28	7.82466
H4	M	38	7.76	4.84	14.5	42.7	88.2	30	13.2	0.16	6.3493
H5	M	40	10.01	4.91	14.6	41.3	84.1	29.7	12.2	0.034	1.49922
H6	M	60	7.34	4.7	14.3	40.6	86.3	30.4	16.1	0.042	1.65364
H7	M	29	5.07	5.02	15.2	43.3	86.2	30.2	17	0.069	3.00769
H8	M	58	4.61	4.81	14.5	40.3	87.8	30.1	17.8	0.12	5.49913
H9	M	64	7.49	5.04	15.6	46.2	91.7	31	16.3	0.67	18.7467
H10	M	30	6.3	5.04	15.2	44.4	88.1	30.2	14.6	0.019	1.02
H11	F	53	6.92	4.53	13.1	39.3	86.8	28.9	13.6	0.24	10.4842
H12	M	73	8.92	5.25	15.2	44.9	85.5	29	15.1	0.099	5.65661
H13	F	60	6.02	4.65	13.5	39.7	85.4	29	12.4	0.1	4.23066
H14	M	16	9.14	5.94	16.6	48.8	82.2	27.9	14	0.17	6.33533
H15	F	80	7.33	4.35	13.2	40.6	93.3	30.3	18.5	0.039	1.92231
H16	M	38	5.66	4.71	15	41.9	88.9	31.9	15.5	0.075	3.57594
H17	M	42	5.14	5.64	16.5	48	85.1	29.3	12.6	0.071	2.52
H18	F	84	10.39	4.4	13.1	37.2	84.5	29.8	12.7	0.02	1.04071
H19	M	23	5.1	4.88	14.7	42.8	87.7	30.1	11	0.097	2.63747
H20	F	78	6.29	4.26	13.2	38.4	90.1	31	13.3	0.057	1.93212
H21	F	22	5.02	4.91	14.7	41.2	83.9	30	16.2	0.035	0.979309
H22	F	55	6.33	4.13	12.7	37	89.5	30.9	17.5	0.07	2.27963
H23	F	71	10.6	4.87	15.5	44.6	91.6	31.9	16.5	0.033	0.887849
H24	F	42	6.41	4.29	13.2	36.8	85.8	30.8	14.9	0.049	1.33224
H25	F	67	6.18	4.35	13.2	36.6	84	30.2	15.5	0.52	9.85273
H26	F	70	7.45	4.14	12.1	34.6	85.3	29.3	16.7	0.17	5.37874
H27	F	45	7.87	4.51	12.1	38.3	84.9	26.8	13.9	0.28	6.92844
H28	F	58	7.11	3.9	12	33.5	85.8	30.9	15.3	0.037	1.22592
H29	M	64	4.9	4.92	15.2	41.9	85.3	30.8	15.8	0.083	2.96162
H30	M	63	9.55	5.14	14.6	44.5	86.6	28.4	14.2	0.024	0.943056
H31	M	28	5.57	4.98	14.7	44.8	90	29.5	13.2	0.035	1.51271
H32	F	28	6.06	4.66	12.4	38.6	82.8	26.6	15	0.027	1.38045
H33	M	35	5.91	5.65	17.2	46.6	82.4	30.4	14.7	0.014	0.472561
H34	F	87	9.2	4.1	12.8	36.3	88.5	31.1	18.6	0.00754	0.265935
H35	F	45	6.95	4.31	13	36.5	84.8	30.1	15.6	0.052	1.18712
H36	M	58	10.94	4.2	14.3	40.2	95.8	34.1	16.2	0.36	8.46895
H37	F	80	9.82	4.27	14.1	40.4	94.6	33	18.2	0.1	2.37603
H38	F	66	5.99	4.49	12.8	40.2	89.5	28.5	15	0.028	0.62563
H39	F	85	5.2	4.17	12.5	36.8	88.2	30	12.8	0.096	2
H40	F	49	7.22	4.2	13.1	37	88.2	31.2	16	0.048	1.75069
H41	M	61	7.94	5.17	15.2	45.6	88.2	29.4	13	0.058	1.49808
H42	F	58	5.45	4.61	14.2	38.5	83.6	30.7	15.6	0.51	29.852
A1	M	27	4.99	4.66	9.9	33.2	71.2	21.2	19	0.36	9.29721
A2	M	41	8.64	3.69	9.2	26.8	72.7	24.8	25.3	0.64	18.4571
A3	F	19	4.94	3.74	8.7	27.8	74.3	23.3	17	0.14	1.74007
A4	F	51	7.79	4.74	9.1	31.3	66	19.2	24.3	0.96	26.3409
A5	M	71	10.66	4	9.5	28.5	71.2	23.7	20.3	2.18	116.853
A6	M	64	5.07	5.26	11.4	37.2	70.7	21.7	19.9	0.92	48.5192
A7	F	44	6.64	4.17	8.9	29.1	69.8	21.3	19.5	0.087	3.08454
A8	M	88	11.03	4.49	9.7	32	71.3	21.6	25.8	0.98	30.8949
A9	F	63	3.26	2.25	8.8	25.3	112.4	39.1	18.7	0.32	6.04914
A10	F	90	6.67	3.96	9.3	28.4	71.7	23.5	22.3	0.21	7.37221
A11	M	83	8.81	3.22	10.7	32.1	99.7	33.2	15.5	2.03	56.1678
A12	F	23	4.01	4.3	8.4	29.6	68.8	19.5	18.1	1.04	37.9844
A13	F	57	10.23	2.86	9.1	28	97.9	31.8	12.4	0.98	17.2466
A14	F	44	17.24	2.63	9.1	25.7	97.7	34.6	15.5	0.47	15.3
A15	F	61	14.18	3.77	8.4	27.8	73.2	22.3	20.7	1.56	94.5081
A16	F	65	5.5	4.56	8.8	29.6	64.9	19.3	25.9	1.19	67.2148
A17	M	64	5.99	5.07	11.1	35.9	70.8	21.9	19.2	0.68	20.6184
A18	F	69	6.42	2.36	7.9	23.6	100	33.5	19.1	3.59	45.5142
A19	M	66	3.41	2.51	8.5	25.4	101.2	33.9	18	0.37	5.6898
A20	F	90	4.75	4.04	9.8	28.5	70.6	24.3	22.1	0.2	5.79686
A21	F	70	10.53	4.4	9.7	33.1	75.2	22	19.2	0.25	7.53953
A22	M	62	9.29	3.09	9.4	29.7	96.1	30.4	15.1	1.71	56.8973
A23	M	59	2.92	3.18	6.5	22.8	71.8	20.4	17.2	2.45	39.8592
A24	M	53	3.77	5.04	10.9	36.2	71.8	21.6	16.1	0.6	25.5507
A25	M	42	5.71	2.52	8.5	25.3	100.4	33.7	18.1	0.25	6.37242
A26	M	57	4.88	3.07	11.3	33	107.5	36.8	13.6	0.044	0.897525
A27	M	84	6.91	2.78	9	27.4	98.6	32.4	19.8	0.28	5.94375
A28	F	90	9.5	3.18	8.4	24.7	77.7	26.4	13.9	0.35	9.48637
A29	M	79	11.31	3.48	8.7	24.7	71	24.9	21.4	0.12	2.61748
A30	M	69	11.03	2.84	9.5	27.9	98.3	33.6	16.8	1.91	31.9093
A31	M	60	6.23	3.26	11.5	34.4	105.5	35.3	13.6	1.01	80.8075
A32	F	86	11.86	4.33	11.9	33.5	77.4	27.5	17.4	0.00805	0.450245
A33	F	84	6.19	3.71	11.8	34	91.8	31.8	18.9	0.0095	0.274286
A34	F	90	6.68	3.98	10.5	30.9	77.6	26.4	16.4	0.092	0.733087
A35	M	77	11.44	2.67	9.6	28.4	106.5	36	19.5	2.95	23.3447
A36	M	77	4.5	3.06	9.5	29.4	96.1	31	17.3	1.54	16.9504
A37	M	33	10.54	4.89	13.7	40.7	83.2	28	12.7	0.089	2.27299
A38	F	37	4.44	3.64	9.6	28.7	78.9	26.5	25.1	1.76	64.0106
A39	F	80	3.12	4.71	10.9	36.1	76.6	23.1	23.1	1.22	38.9352
A40	M	60	6.04	3.36	8.5	26.4	78.6	25.3	22.3	0.12	1.72446
A41	M	81	14.1	3.43	9	25.7	75	26.1	18.9	1.53	28.1253
