# Supplementary material for: Potent but transient immunosuppression of T-cells is a general feature of CD71+ erythroid cells
Source: Commun Biol. 2021 Dec 10;4:1384. doi: 10.1038/s42003-021-02914-4 (PMC8664950; doi:10.1038/s42003-021-02914-4)
Supplement: Supplementary file 5 — Supplementary Data 2 [file 42003_2021_2914_MOESM5_ESM.xlsx]

## Sheet: 1b
	Control	NHA	HA PHZ	Neonatal	Control IgG	HA TER119
	7.36	21.4	19.3	61.4	5.93	26
	10.1	15.5	22.7	66.4	7.94	11.4
	3.88	12.3	20.3	64.4	7.84	12.6
	5.96	13.5	19.8	68.9	6.05	11.3
	7.79	15.7	13.2	59.7	4.85	16.1
	1.03	20.1	12.7		3.66	27.8
	6.61	20.6	16.4		1.14	10.7
	13.2	23	22.6			12.5
	0.47	3.62	37.9
	0.95	31.3
		12.6
		20.7
		13.6

## Sheet: 1c
	Control	NHA	HA PHZ	HA TER119	Neonates
	1.94284	25.354	14.1058	54.2734	6.23115
	2.6096	38.4689	18.2875	39.0112	3.46738
	1.34075	17.6546	29.0071	32.3291	6.16341
	1.86816	19.1553	20.267	34.9825	5.0942

## Sheet: 1d
	Controls		NHA		HA-PHZ		HA-TER119		Neonatal
	CD45-	CD45+	CD45-	CD45+	CD45-	CD45+	CD45-	CD45+	CD45-	CD45+
	79.2	20.8	81.8	18.2	89.4	10.6	77.4	22.6	94.5	5.49
	63.1	36.9	65.6	34.4	85.2	14.8	34.3	65.7	95.9	4.06
	87.5	12.5	87.1	12.9	91.2	8.76	60.5	39.5	94.7	5.25
	89.6	10.4	89.4	10.6	90.4	9.58	70	30	97.1	2.85
	77.7	22.3	82.4	17.6	85.2	14.8	52	48	95.2	4.8

## Sheet: 1f
	Control					NHA					HA-PHZ
	I	II	III	IV	V	I	II	III	IV	V	I	II	III	IV	V
	0.6	3.99	16.3	30.3	40.5	0.12	4.13	26.3	38.1	27.3	0.62	19.3	33.5	33.2	11.5
	0.81	1.25	13.8	58.9	22.7	0.17	0.63	10.6	47	34.7	0.44	1.93	25.3	48.5	18.8
	0.3	2.92	14	28.8	47.6	0.2	4.23	20.3	34.3	36.5	0.79	24.8	38.5	27	6.43
	0.53	2.51	12.1	28.5	50	0.29	8.8	25.8	36.5	25.9	0.44	17.4	33.2	28.5	17.9
	0.11	0.7	9.45	28.5	51.1	0.26	8.61	26.6	39.2	21.7	0.67	12.3	34.3	31.1	16.8
	0.4	7.34	20	40	30.5	0.37	20.6	37	25.8	13.1	0.4	23	17.7	27.8	22.1
	0.32	8.74	26.7	31.1	30.2	0.29	20.7	39.2	28.3	9.43	0.58	15.9	14.7	34	25.9
	0.2	9.33	29.2	33.3	26	0.11	10.8	29.9	34.5	20.2	0.28	30.7	22.5	26	13.8
	0.6	12.3	28.8	31	25	0.33	15.9	35.4	31.5	13.2	0.41	23.2	19	33.5	15.2
						0.53	20.9	36	33.4	7.6
						0.9	15.1	35.4	35.9	11.2
						0.46	17.2	32.5	38	10.6
						0.4	16.3	33.9	40.1	8.45
	Neonatal					Control-IgG					HA-TER119
	I	II	III	IV	V	I	II	III	IV	V	I	II	III	IV	V
	1.16	16.8	43.2	32.3	6.88	0.49	9.35	23.6	18.7	38.1	0.3	18.5	37.1	24.9	15.4
	1.88	25	47.5	23	3.44	0.35	7.83	23.4	22.8	37.7	0.97	21.3	27.9	20.9	21.6
	1.97	22.5	45.1	25.5	5.45	0.1	5.01	17.8	16.1	51.9	0.29	20.7	34.9	23.1	15.3
	1.26	20.9	47.9	25.6	5.08	0.18	3.27	14.9	16.2	57.9	0.29	15.4	32.7	20.3	19.8
	1.33	20.6	45.4	27.5	5.8	0.049	0.57	8.38	14.7	62	0.43	15	24.8	31.6	23.3

## Sheet: 2b
	Control	NHA	HA PHZ
	90.1	78.1	95.9
	94.3	84.9	92.6
	91.8	85.6	92.8
	89.9	85.1	94.7
	96.8	84.1	94.4
		82.1	96.2
		82.7	93
		86.5	96.6

## Sheet: 2d
	No EPCs	NHA	HA PHZ	HA TER119
	76.5	54.1	67.6	54.4
	79.3	46.7	71	45.7
	89.9	53.5	76	66.5
	83.6	61.6	70.9	59.9
	82.9	38.2	58.6
	90.8	21.4	59.1
		47.6	75.1
		51.4	60.8

## Sheet: 3a
	Controls		NHA		HA-PHZ
	RBC	EPCs	RBC	EPCs	RBC	EPCs
	910	5007	1381	3639	1116	2462
	2189	12301	943	5137	829	3591
	1116	4373	1164	2956	675	2828
	2478	9558	1618	4874	699	2288
	1810	7359	1242	5006	761	2113
	1782	4602	1017	4901	768	2649

## Sheet: 3b
	EPCs	CD45+	CD3e+	CD11b+
	5007	15406	15441	16992
	12301	18989	22144	24409
	4373	14219	13589	15040
	9558	14254	16370	18649
	7359	14369	16139	19529
	4602	7202	7720	8965
	3639	6538	5435	7410
	5137	9185	7252	10582
	2956	4620	3515	5702
	4874	8534	6226	9803
	5006	9706	7055	11042
	4901	8450	5277	11129
	2462	1955	4195	9801
	3591	3706	8396	12571
	2828	1926	3440	7205
	2288	1561	2468	6022
	2113	1511	2530	5317
	2649	2625	4174	6246

## Sheet: 3c
	Control	NHA	HA PHZ	Neonatal	Control IgG	HA TER119
	17.2	39.6	51.4	29.5	25.7	29.5
	52.8	40.9	40.8	24.2	20.2	32.4
	39.6	21.3	37.9	54.9	35.9	25
	48.2	20	40.2	27.7	40.7	36.9
	26.5	37.5	22.6	24.8	56.9	38.1
	34.9		29.5		26.6	39.5
	23		25.1		33.4	25.7
	38		16.5			36.1
	19		15.8			33.3
	32.7		18.6			29
	33		22.6			19.9

## Sheet: 3d
	Control	NHA	HA PHZ	OAT	HA TER119	Control IgG
	1.4	3.73	6.8	14.9	3.89	2.54
	4.43	2.04	11.2	1.93	17.7	1.3
	4.27	2.14	12.5	3.89	13.5	1.83
	2.53	0.74	22.3	1.6	5.97	4.08
	3	0.9	14.8	10.9	7.99	10.6

[truncated: 70 more sheets: 3e, 3f, 3g, 3h, 3i, 4a, 4b, 4d, 5a, 5b, 5c, 5d, 5e, 5f, 5g, 5h, 5i, 5j, 5k, 5l …]
